# Supplementary material for: ‘From the core to beyond the margin’: a genomic picture of glioblastoma intratumor heterogeneity
Source: Oncotarget. 2015 Apr 16;6(14):12094–109. doi: 10.18632/oncotarget.3297 (PMC4494925; doi:10.18632/oncotarget.3297)
Supplement: Supplementary file 2 [file oncotarget-06-12094-s002.xls]

## Sheet: FTWP3_targets_2012_english.csv
Additional File 2. Samples annotations
Sample	ID1	ID2	Zone	Center	HCPC	Verhaak_Class
B_N1	B	B	B	NA	4	neural
B_N2	B	B	B	NA	4	neural
B_N3	B	B	B	NA	4	neural
B_N4	B	B	B	NA	4	neural
FT01_NZ	FT01	GB-3	NZ	Angers	2	mesenchymal
FT01_PBZ	FT01	GB-3	PBZ	Angers	3	mesenchymal
FT01_TZ	FT01	BG-3	TZ	Angers	2	proneural
FT02_I	FT02	BG-9	I	Angers	2	proneural
FT02_PBZ	FT02	BG-9	PBZ	Angers	4	neural
FT02_TZ	FT02	BG-9	TZ	Angers	3	neural
FT03_I	FT03	GB-10	I	Angers	2	neural
FT03_NZ	FT03	GB-10	NZ	Angers	2	proneural
FT03_PBZ	FT03	GB-10	PBZ	Angers	2	mesenchymal
FT04_I	FT04	GB-15	I	Brest	2	proneural
FT04_NZ	FT04	GB-15	NZ	Brest	2	mesenchymal
FT04_PBZ	FT04	GB-15	PBZ	Brest	3	neural
FT04_TZ	FT04	GB-15	TZ	Brest	2	mesenchymal
FT05_I	FT05	GB-16	I	Brest	3	proneural
FT05_PBZ	FT05	GB-16	PBZ	Brest	4	neural
FT05_TZ	FT05	GB-16	TZ	Brest	2	mesenchymal
FT06_I	FT06	GB-17	I	Brest	2	classical
FT06_PBZ	FT06	GB-17	PBZ	Brest	3	neural
FT06_TZ	FT06	GB-17	TZ	Brest	2	classical
FT07_PBZ	FT07	GB-35	PBZ	Rennes	2	mesenchymal
FT07_TZ	FT07	GB-35	TZ	Rennes	1	mesenchymal
FT08_I	FT08	GB-36	I	Rennes	2	mesenchymal
FT08_NZ	FT08	GB-36	NZ	Rennes	1	mesenchymal
FT08_PBZ	FT08	GB-36	PBZ	Rennes	3	classical
FT08_TZ	FT08	GB-36	TZ	Rennes	2	classical
FT09_I	FT09	GB-25	I	Rennes	3	proneural
FT09_NZ	FT09	GB-25	NZ	Rennes	1	mesenchymal
FT09_PBZ	FT09	GB-25	PBZ	Rennes	4	neural
FT09_TZ	FT09	GB-25	TZ	Rennes	1	mesenchymal
FT13_I	FT13	GB-26	I	Tours	4	neural
FT13_NZ	FT13	GB-26	NZ	Tours	1	mesenchymal
FT13_PBZ	FT13	GB-26	PBZ	Tours	4	neural
FT13_TZ	FT13	GB-26	TZ	Tours	2	mesenchymal
