# Supplementary material for: ‘From the core to beyond the margin’: a genomic picture of glioblastoma intratumor heterogeneity
Source: Oncotarget. 2015 Apr 16;6(14):12094–109. doi: 10.18632/oncotarget.3297 (PMC4494925; doi:10.18632/oncotarget.3297)
Supplement: Supplementary file 4 [file oncotarget-06-12094-s004.xls]

## Sheet: ipa
Additional File 4. Enriched functional categories best associated with co-expression core modules.
Module	Molecular and Cellular Functions	Top Networks	Top Upstream Regulators
turquoise	Cell-To-Cell Signaling and Interaction	Neurological Disease, Psychological Disorders, Skeletal and Muscular Disorders	SBDS FER APOE ZNF217 FANCC
	Molecular Transport	Cell Death and Survival, Cell-To-Cell Signaling and Interaction, Nervous System Dev. & Function
	Cell Morphology	Psychological Disorders, Cellular Assembly and Organization, Neurological Disease
	Cellular Function and Maintenance	Neurological Disease, Psychological Disorders, Cell Signaling
	Amino Acid Metabolism	Cell Cycle, Connective Tissue Disorders, Neurological Disease
black	Cell Cycle	Cell Cycle, Cell Death and Survival, Cellular Assembly and Organization	CDK4 CCND1 ERBB2 FOXO1 NUPR1
	Cellular Assembly and Organization	Cell Cycle, Cellular Assembly and Organization, DNA Replication, Recombination, and Repair
	DNA Replication, Recombination, and Repair	Cell Cycle, Cellular Development, Cellular Growth and Proliferation
	Cellular Growth and Proliferation	Ophthalmic Disease, Gastrointestinal Disease, Hematological Disease
	Cell Death and Survival	Cell Cycle, Embryonic Development, Tissue Development
blue	Cell Cycle	Respiratory Disease, Cell Death and Survival, DNA Replication, Recombination, and Repair	E2F4 LYL1 E2F1 CASP8 APOE
	RNA Post-Transcriptional Modification	Cell Death and Survival, Inflammatory Response, Cellular Movement
	Cell Death and Survival	Cellular Assembly and Organization, Neurological Disease, Tissue Development
	Cell-To-Cell Signaling and Interaction	DNA Replication, Recombination, and Repair, Infectious Disease, Cancer
	Gene Expression	RNA Post-Transcriptional Modification, Molecular Transport, RNA Trafficking
brown	Cellular Movement	Immunological Disease, Connective Tissue Disorders, Inflammatory Disease	TNF NLRC5 TGFB1 IFGN estrogen receptor
	Cell-To-Cell Signaling and Interaction	Cellular Movement, Hematological System Development and Function, Immune Cell Trafficking
	Cell Morphology	Carbohydrate Metabolism, Molecular Transport, Small Molecule Biochemistry
	Cell Death and Survival	Cellular Growth and Proliferation, Organismal Injury and Abnormalities, Skeletal and Muscular Disorders
	Cellular Assembly and Organization	Developmental Disorder, Hereditary Disorder, Immunological Disease
green	Cellular Function and Maintenance	Infectious Disease, Cellular Function and Maintenance, Inflammatory Response	IFNG CYBB EBI3 CEBPA IFNB1
	Molecular Transport	Cell-To-Cell Signaling and Interaction, Hematological Syst. Dev. & Function, Immune Cell Trafficking
	Cell-To-Cell Signaling and Interaction	Cell-To-Cell Signaling and Interaction, Hematological Syst. Dev. & Function, Immune Cell Trafficking
	Cellular Development	Cellular Movement, Hematological System Development and Function, Tissue Morphology
	Cellular Growth and Proliferation	Cellular Growth and Proliferation, Nervous System Development and Function, Tissue Development
