# Supplementary material for: ‘From the core to beyond the margin’: a genomic picture of glioblastoma intratumor heterogeneity
Source: Oncotarget. 2015 Apr 16;6(14):12094–109. doi: 10.18632/oncotarget.3297 (PMC4494925; doi:10.18632/oncotarget.3297)
Supplement: Supplementary file 5 [file oncotarget-06-12094-s005.xls]

## Sheet: Feuil1
Additional File 8. Primers used for RT-qPCR validation.
SYMBOL	Forward	Reverse
BIRC5	TGAGAACGAGCCAGACTTGG	TGTTCCTCTATGGGGTCGTCA
NES	CAGGGGCAGACATCATTGGT	CACTCCCCCATTCACATGCT
TNC	GCAATCCAGCGACCATCAAC	GTGTCTTCCAGAGCAGGGTC
CHI3L1	CCCAACCTGAAGACTCTCTTGT	TGTTGGAGGCTATCTTGGAAA
GAPDH	AGATCCCTCCAAAATCAAGTGG	GGCAGAGATGATGACCCTTTT
TBP	GAGCTGTGATGTGAAGTTTCC	TCTGGGTTTGATCATTCTGTAG
